# Supplementary material for: Uncovering a novel function of the CCR4-NOT complex in phytochrome A-mediated light signalling in plants
Source: eLife. 2021 Mar 30;10:e63697. doi: 10.7554/eLife.63697 (PMC8009681; doi:10.7554/eLife.63697)
Supplement: Supplementary file 2. — This file also contains detailed information on mutants and transgenic lines used in this study, including the generation of transgenic lines and genotyping of mutants. [file elife-63697-supp2.odt]

Supplementary File 2. Cloning of constructs and mutants/transgenic lines used in this study.
Supplementary File 2A. Plasmids used in this study and cloning of plasmid constructs.
Name/number
Insert
Vector
Cloning strategy / reference
pBRIDGE
BD, Aux-HA

Takara Clontech, Kyote, Japan
pcDNA3.1


Thermo Fisher Scientific
pGADT7
AD

Takara Clontech, Kyoto, Japan
pGBKT7
BD

Takara Clontech, Kyoto, Japan
pJET1.2


Thermo Fisher Scientific
p35S:P19
p35S:P19

(Chapman et al., 2004)
156_pFRETrv-2in1-NC


(Hecker et al., 2015)
#43
pCHF5
p35S

Gift by C. Fankhauser
(Hiltbrunner et al., 2005)
#253
pCHF20
p35S:GFP

(Hiltbrunner et al., 2006)
#295
pCHF40
p35S:CFP

(Hiltbrunner et al., 2005)
#401
pCHF70
p35S:YFP

(Hiltbrunner et al., 2005)
#403
pCHF30
p35S:YFP

(Hiltbrunner et al., 2006)
#830
pGADT7ah-FHY1
AD-FHY1
pGADT7ah
(Hiltbrunner et al., 2005)
#942
pphyA30-phyA
pPHYA:PHYA-YFP
pCHF
(Hiltbrunner et al., 2006)
#1079
D153
BD

(Hiltbrunner et al., 2006)
#1123
pGBKT7ah-FHY1
BD-FHY1
pGBKT7ah
FHY1 CDS and flanking sequence was cut from #830 pGADT7-FHY1 (Hiltbrunner et al., 2005) using EcoRI and PstI, and ligated into pGBKT7 (Takara Clontech) opened with EcoRI and PstI.
#1239
D153ah-phyA
phyA-BD
D153ah
(Hiltbrunner et al., 2006)
#1419
D153ah-
phyA 1-100
phyA 1-100-BD
D153ah
(Hiltbrunner et al., 2006)
#1442
D153ah-
phyA 1-406
phyA 1-406-BD
D153ah
(Hiltbrunner et al., 2006)
#1445
D153ah-
phyA 1-617
phyA 1-617-BD
D153ah
(Hiltbrunner et al., 2006)
#1448
D153ah-
phyA 563-1122
phyA 563-1122-BD
D153ah
(Hiltbrunner et al., 2006)
#1454
pCHF5v1
p35S
pCHF5
(Sheerin et al., 2015)
#1503
D153ah-
phyA 1-200
phyA 1-200-BD
D153ah
PHYA 1-200 CDS was PCR amplified from #1239 D153ah-phyA (Hiltbrunner et al., 2006) using primers ah013 and ah270. The PCR fragment was cut with BamHI and SpeI and ligated into #1239 D153ah-phyA opened with BamHI and SpeI to replace full-length PHYA CDS.
#1506
D153ah-
phyA 1-308
phyA 1-308-BD
D153ah
PHYA 1-308 CDS was PCR amplified from #1239 D153ah-phyA (Hiltbrunner et al., 2006) using primers ah013 and ah269. The PCR fragment was cut with BamHI and SpeI and ligated into #1239 D153ah-phyA opened with BamHI and SpeI to replace full-length PHYA CDS.
#1509
D153ah-
phyA 101-308
phyA 101-308-BD
D153ah
PHYA 101-308 CDS was PCR amplified from #1239 D153ah-phyA (Hiltbrunner et al., 2006) using primers ah271 and ah269. The PCR fragment was cut with BamHI and SpeI and ligated into #1239 D153ah-phyA opened with BamHI and SpeI to replace full-length PHYA CDS.
#1511
D153ah-
phyA 101-406
phyA 101-406-BD
D153ah
PHYA 101-406 CDS was PCR amplified from #1239 D153ah-phyA (Hiltbrunner et al., 2006) using primers ah271 and ah219. The PCR fragment was cut with BamHI and SpeI and ligated into #1239 D153ah-phyA opened with BamHI and SpeI to replace full-length PHYA CDS.
#1515
D153ah-
phyA 101-617
phyA 101-617-BD
D153ah
PHYA 101-617 CDS was PCR amplified from #1239 D153ah-phyA (Hiltbrunner et al., 2006) using primers ah271 and ah203. The PCR fragment was cut with BamHI and SpeI and ligated into #1239 D153ah-phyA opened with BamHI and SpeI to replace full-length PHYA CDS.
#1535
pCHF90
p35S:LUC

(Sheerin et al., 2015)
#1548
D153ah-
phyA 1-406 Δ6-12
phyA 1-406
Δ6-12-BD
D153ah
(Trupkin et al., 2007)
#1588
D153ah-
phyA Δ6-12
phyA Δ6-12-BD
D153ah
(Trupkin et al., 2007)
#1622
pCHF72
p35S:NLS-YFP

(Genoud et al., 2008)
#1874
pPPO30
p35S:YFP

(Rausenberger et al., 2011)
#1994
D153ah-phyA-NLS
PHYA-NLS-BD
D153ah
A fragment coding for the C-terminal part of phyA and an SV40 NLS was cut from #1995 D153ah-phyA Y242H-NLS (Rausenberger et al., 2011) using XbaI and SpeI, and ligated in sense orientation into #1239 D153ah-phyA (Hiltbrunner et al., 2006) cut with XbaI and SpeI.
#1995
D153ah-phyA Y242H-NLS
PHYA Y242H-NLS-BD
D153ah
(Rausenberger et al., 2011)
#2001
pPPO30-phyA-NLS
p35S:PHYA NLS-YFP
pPPO30
A fragment coding for phyA-NLS was cut from #1994 D153ah-phyA-NLS using BamHI and SpeI, and ligated into #1874 pPPO30 (Rausenberger et al., 2011) digested with BamHI and XbaI.
#2095
pPPO30A-phyA-NLS
pPHYA:PHYA NLS-YFP
pPPO30A
A fragment coding for the PHYA promoter was cut from #942 pphyA30-phyA (Hiltbrunner et al., 2006) using StuI and BamHI, and ligated into #2001 pPPO30-phyA-NLS digested with PmeI and XbaI.
#2698
pCHF91
p35S:LUC
pCHF5
(Sheerin et al., 2015)
#2946
pCHF70HA
p35S:HA-YFP
pCHF5
(Enderle et al., 2017)
#4865
pCHF230
p35S:tagRFP
pCHF5
tagRFP CDS was PCR amplified from 156_pFRETrv-2in1-NC (Hecker et al., 2015) using primers CM040 and CM041. The resulting PCR fragment was digested with BamHI and SpeI and ligated into pCHF5 (Hiltbrunner et al., 2005) opened with BamHI and XbaI.
#5062
pCHF230-phyA-NLS
p35S:PHYA-NLS-tagRFP
pCHF230
PHYA-NLS CDS was cut from #1994 D153ah-phyA-NLS with BamHI and SpeI, and ligated into #4865 pCHF230 opened with BamHI and XbaI.
#6067
pSEL
p35S
pCHF5
A fragment was PCR amplified from #1535 pCHF90 (Sheerin et al., 2015) using primers ah1473 and ah1474. The resulting PCR fragment was then used as template for another PCR with primers ah1473 and ah1475. The fragment resulting from this PCR was then used for a third PCR with primers ah1473 and ah1476. The resulting fragment was digested with PstI and XhoI and ligated it into #43 pCHF5 (Hiltbrunner et al., 2005) opened with SbfI and XhoI.
#6112
pSUL
p35S
pSEL
The CDS coding for Sulfadiazine resistance was amplified from pGGF012 (Lampropoulos et al., 2013) using primers ah1471 and ah1472. The resulting PCR fragment was ligated by Gibson assembly (Gibson et al., 2009) into #6067 pSEL opened with SnaBI and StuI.
#t63
YFP-3×HA
pJET1.2
EYFP CDS was PCR amplified from #403 pCHF30 (Hiltbrunner et al., 2006) using primers tx009 and tx010; tx010 includes the 3×HA tag. The resulting PCR fragment was used as template for another PCR with primers tx047 and tx048. The resulting PCR fragment was blunt-end ligated into pJET1.2 (Thermo Fisher Scientific).
pDS50
pGBKMCS
BD-MCS
pGBKT7
(Sheerin et al., 2015)
pDS51
pGADMCS
AD-MCS
pGADT7
(Sheerin et al., 2015)
pDS67
pBridgeDS3
C-term-BD, Aux-HA
pBRIDGE
pBRIDGE (Takara Clontech) was digested with XbaI/PstI. The resulting 850 bp fragment and annealed oligos DS224/DS225 were ligated into pBRIDGE opened with HindIII and XbaI to replace the GAL4-BD with a new MCS. The GAL4 BD was then excised from pD153ah (Hiltbrunner et al., 2006) with SpeI/EcoRI and cloned into the new SpeI/EcoRI sites. Subsequently the new vector was digested with NotI/BglII and annealed oligos DS211/DS212 were inserted. Lastly a PCR fragment amplified from pBRIDGE with primers DS205/DS226 was cut with XbaI/PstI and ligated into the XbaI/PstI cut vector.
pDS361
pCHF70HA-NOT9B
p35S:HA-YFP-NOT9B
pCH70HA
NOT9B CDS (AT5G12980.1) was amplified from Col‑0 cDNA using DS160 and DS161. The resulting PCR product was digested using BamHI and XbaI, and ligated into #2946 pCHF70HA (Enderle et al., 2017) opened with BamHI and XbaI.
pDS376
pNOT9B
pCHF5v1
#1454 pCHF5v1 (Sheerin et al., 2015) was cut with HindIII, blunted with Klenow, and then cut with SalI to obtain a ~660 bp SalI-HindIII fragment blunted at the HindIII site. This fragment was ligated together with annealed oligos DS356/DS357 into #1454 pCHF5v1 opened with NcoI and SmaI. The resulting vector was then opened with NcoI and XmaI and ligated with the NOT9B promoter (pNOT9B) digested with NcoI and XmaI. pNOT9B was PCR amplified from Col‑0 genomic DNA using the primers DS295 and DS296. 
pDS396
pNOT9B:GUS
pCHF5v1
GUS CDS was PCR amplified from pPCH1:GUS (Enderle et al., 2017) using primers ah396 and ah397. The PCR fragment was digested with BglII and ligated in sense orientation into pDS376, which was opened with BamHI and dephosporylated. Finally, for cloning of other constructs derived from this vector, the NheI site in the vector backbone was deleted as described for pPPOv3 (Enderle et al., 2017).
pDS398
pNOT9:LUC-NOT9B
pCHF5v1
Firefly LUC CDS was cut from #2698 pCHF91 (Sheerin et al., 2015) using XmaI and BamHI and ligated into pDS376 opened with XmaI and BamHI. The resulting vector was then cut with BamHI and SpeI and ligated with NOT9B CDS cut from pDS361 using BamHI and XbaI.
pDS402
pGAD-NOT9B
AD-NOT9B
pGADMCS
NOT9B CDS (AT5G12980.1) was PCR amplified from Col‑0 cDNA using DS160 and DS161. The resulting PCR product was digested using BamHI and XbaI, and ligated into pDS51 pGADMCS opened with BamHI and SpeI.
pDS448
pBridgeDS3-PHYA
PHYA-BD, Aux-HA
pDS67
The PHYA CDS was cut from #1239 pD153ah-PHYA (Hiltbrunner et al., 2006) with BamHI/SpeI and ligated into BamHI/SpeI cut pDS67.
pDS484
pGAD-NOT9A
AD-NOT9A
pGADMCS
NOT9A CDS (AT3G20800.1) was PCR amplified from Col‑0 cDNA using DS307 and DS308. The resulting PCR product was digested using BglII and XbaI, and ligated into pDS51 pGADMCS opened with BamHI and SpeI.
pDS485
pGAD-NOT9C
AD-NOT9C
pGADMCS
NOT9C CDS (AT2G32550.2) was PCR amplified from Col‑0 cDNA using DS305 and DS306. The resulting PCR product was digested using BglII and XbaI, and ligated into pDS51 pGADMCS opened with BamHI and SpeI.
pDS700
pcDNA3.1-mCherry
FLAG-myc-mCherry
pcDNA3.1
(Enderle et al., 2017)
pMB04
pGAD-NOT9B ΔGWB-LUC
AD-NOT9B ΔGWB-LUC
= AD-NOT9B R244E A248L R205D H208D-LUC
pPS137
AD-NOT9B R244E A248L R205D H208D-LUC CDS was generated by amplifying NOT9B-LUC from pPS137 in three fragments with overlaps containing point mutations. They were generated by PCR on pPS137 using primers oMB06 and oPS245 (fragment 1), oMB03 and oMB04 (fragment 2), and oMB05 and oPS242 (fragment 3). All three PCR fragments were ligated by Gibson assembly (Gibson et al., 2009) into pPS137 opened with BamHI and SpeI.
pMB06
pGAD-NOT9B-ΔPNB-LUC
AD-NOT9B ΔPNB-LUC
= AD-NOT9B H58A F60A A64Y V71Y-LUC
pPS137
AD-NOT9B H58A F60A A64Y V71Y-LUC CDS was generated by amplifying NOT9B-LUC from pPS137 in two fragments with overlaps containing point mutations. They were generated by PCR on pPS137 using primers oMB15 and oPS242 (fragment 1), and oPS245 and oMB16 (fragment 2). The two PCR fragments were ligated by Gibson assembly (Gibson et al., 2009) into pPS137 opened with BamHI and SpeI.
pMBag06
pCHF70HA-NOT9B ΔPNB
p35S:HA-YFP-NOT9B ΔPNB
= p35S:HA-YFP-NOT9B H58A F60A A64Y V71Y
pCHF70HA
NOT9B H58A F60A A64Y V71Y CDS was amplified from pMB06 using oMBag01 and oMBag02. The resulting fragment was ligated by Gibson assembly (Gibson et al., 2009) into #2946 pCHF70HA (Enderle et al., 2017) opened with BamHI and XbaI.
pPS01
NOT1
pJET1.2
NOT1 CDS (AT1G02080.1) was ordered as gBlocks aPS01, aPS02, aPS03, and aPS04 (IDT) with 30 bp overlaps to each other and pJET1.2 (Thermo Fisher Scientific). A BamHI site was included at the 5’ end of NOT1 (in aPS01) and an NheI site at the 3’ end (in aPS04). The four gBlocks were ligated into pJET1.2 by Gibson assembly (Gibson et al., 2009).
pPS02
NOT2B
pJET1.2
NOT2B CDS (AT5G59710.1) was ordered as gBlock aPS05 (IDT) including a BamHI site at the 5’ end and an NheI site at the 3’ end, and blunt-end ligated into pJET1.2 (Thermo Fisher Scientific).
pPS03
CCR4A
pJET1.2
CCR4A CDS (AT3G58560.1) was ordered as gBlock aPS06 (IDT) including a BamHI site at the 5’ end and an NheI site at the 3’ end, and blunt-end ligated into pJET1.2 (Thermo Fisher Scientific).
pPS04
NOT4B
pJET1.2
NOT4B CDS (AT3G45630.1) was ordered as gBlocks aPS09 and aPS10 (IDT) with 30 bp overlaps to each other and pJET1.2 (Thermo Fisher Scientific), and including a BamHI site at the 5’ end (in aPS09) and an NheI site at the 3’ end (in aPS10). The two gBlocks were ligated into pJET1.2 by Gibson assembly (Gibson et al., 2009).
pPS05
NOT4A
pJET1.2
NOT4A CDS (AT5G60170.2) was ordered as gBlocks aPS07 and aPS08 (IDT) with 30 bp overlaps to each other and pJET1.2 (Thermo Fisher Scientific), and including a BamHI site at the 5’ end (in aPS07) and an NheI site at the 3’ end (in aPS08). The two gBlocks were ligated into pJET1.2 by Gibson assembly (Gibson et al., 2009).
pPS06
CAF1A
pJET1.2
CAF1A CDS (AT3G44260.1) was amplified from Col‑0 cDNA using primers oPS07 and oPS08, including a BamHI and an NheI site, respectively. The PCR product was blunt-end ligated into pJET1.2 (Thermo Fisher Scientific).
pPS07
CAF1B
pJET1.2
CAF1B CDS (AT5G22250.1) was amplified from Col‑0 cDNA using primers oPS05 and oPS06, including a BamHI and an NheI site, respectively. The PCR product was blunt-end ligated into pJET1.2 (Thermo Fisher Scientific).
pPS08
pGADT7ah-NOT1
AD-NOT1
pGADT7ah
NOT1 CDS (AT1G02080.1) was cut from pPS01 with BamHI and NheI, and ligated into #830 pGADT7-FHY1 (Hiltbrunner et al., 2005) opened with BamHI and SpeI to replace FHY1.
pPS09
pGBKT7ah-NOT1
BD-NOT1
pGBKT7ah
NOT1 CDS (AT1G02080.1) was cut from pPS01 with BamHI and NheI, and ligated into #1123 pGBKT7ah-FHY1 opened with BamHI and SpeI to replace FHY1.
pPS10
pGADT7ah-CCR4A
AD-CCR4A
pGADT7ah
CCR4A CDS (AT3G58560.1) was cut from pPS03 with BamHI and NheI, and ligated into #830 pGADT7-FHY1 (Hiltbrunner et al., 2005) opened with BamHI and SpeI to replace FHY1.
pPS11
pGBKT7ah-CCR4A
BD-CCR4A
pGBKT7ah
CCR4A CDS (AT3G58560.1) was cut from pPS03 with BamHI and NheI, and ligated into #1123 pGBKT7ah-FHY1 opened with BamHI and SpeI to replace FHY1.
pPS12
pGADT7ah-CAF1A
AD-CAF1A
pGADT7ah
CAF1A CDS (AT3G44260.1) was cut from pPS06 with BamHI and NheI, and ligated into #830 pGADT7-FHY1 (Hiltbrunner et al., 2005) opened with BamHI and SpeI to replace FHY1.
pPS13
pGBKT7ah-CAF1A
BD-CAF1A
pGBKT7ah
CAF1A CDS (AT3G44260.1) was cut from pPS06 with BamHI and NheI, and ligated into #1123 pGBKT7ah-FHY1 opened with BamHI and SpeI to replace FHY1.
pPS14
pGADT7ah-CAF1B
AD-CAF1B
pGADT7ah
CAF1B CDS (AT5G22250.1) was cut from pPS07 with BamHI and NheI, and ligated into #830 pGADT7-FHY1 (Hiltbrunner et al., 2005) opened with BamHI and SpeI to replace FHY1.
pPS15
pGBKT7ah-CAF1B
BD-CAF1B
pGBKT7ah
CAF1B CDS (AT5G22250.1) was cut from pPS07 with BamHI and NheI, and ligated into #1123 pGBKT7ah-FHY1 opened with BamHI and SpeI to replace FHY1.
pPS16
pGADT7ah-NOT4A
AD-NOT4A
pGADT7ah
NOT4A CDS (AT5G60170.2) was cut from pPS05 with BamHI and NheI, and ligated into #830 pGADT7-FHY1 (Hiltbrunner et al., 2005) opened with BamHI and SpeI to replace FHY1.
pPS17
pGBKT7ah-NOT4A
BD-NOT4A
pGBKT7ah
NOT4A CDS (AT5G60170.2) was cut from pPS05 with BamHI and NheI, and ligated into #1123 pGBKT7ah-FHY1 opened with BamHI and SpeI to replace FHY1.
pPS18
pGADT7ah-NOT4B
AD-NOT4B
pGADT7ah
NOT4B CDS (AT3G45630.1) was cut from pPS04 with BamHI and NheI, and ligated into #830 pGADT7-FHY1 (Hiltbrunner et al., 2005) opened with BamHI and SpeI to replace FHY1.
pPS19
pGBKT7ah-NOT4B
BD-NOT4B
pGBKT7ah
NOT4B CDS (AT3G45630.1) was cut from pPS04 with BamHI and NheI, and ligated into #1123 pGBKT7ah-FHY1 opened with BamHI and SpeI to replace FHY1.
pPS20
pGADT7ah-NOT9B
AD-NOT2B
pGADT7ah
NOT2B CDS (AT5G59710.1) was cut from pPS02 with BamHI and NheI, and ligated into #830 pGADT7-FHY1 (Hiltbrunner et al., 2005) opened with BamHI and SpeI to replace FHY1.
pPS21
pGBKT7ah-NOT9B
BD-NOT2B
pGBKT7ah
NOT2B CDS (AT5G59710.1) was cut from pPS02 with BamHI and NheI, and ligated into #1123 pGBKT7ah-FHY1 opened with BamHI and SpeI to replace FHY1.
pPS30
pCHF70-NOT9C
p35S:YFP-NOT9C
pCHF70
NOT9C CDS (AT2G32550.2) was amplified from Col‑0 cDNA using oPS11 and oPS12, and blunt-end ligated into pJET1.2 (Thermo Fisher Scientific). The resulting plasmid was cut with BglII and AvrII, and the insert ligated into #401 pCHF70 (Hiltbrunner et al., 2005) opened with BamHI and XbaI.
pPS31
pCHF70-NOT9A
p35S:YFP-NOT9A
pCHF70
NOT9A CDS (AT3G20800.1) was amplified using oPS13 and oPS14, and blunt-end ligated into pJET1.2 (Thermo Fisher Scientific). The resulting plasmid was cut with BglII and NheI, and the insert ligated into #401 pCHF70 (Hiltbrunner et al., 2005) opened with BamHI and XbaI.
pPS74
pCHF40-DCP1
p35S:DCP1-CFP
pCH40
DCP1 CDS (AT1G08370.1) was amplified from Col‑0 cDNA using primers oPS110 and oPS111. The resulting fragment was digested with BamHI and SpeI, and ligated into #295 pCHF40 (Hiltbrunner et al., 2005) opened with BamHI and XbaI.
pPS95
GFP
pcDNA3.1
GFP CDS was PCR amplified with oPS118 and oPS119 from pcDNA3.1-g2mGFP; PHYA CDS was amplified from #1239 D153ah-phyA with oPS120 and oPS121. Both fragments were ligated by Gibson assembly (Gibson et al., 2009) into pcDNA3.1 opened with BamHI and Acc65I.
pPS101
FLAG-myc-mCherry-NOT9B
pcDNA3.1
NOT9B CDS was PCR amplified from pDS402 using oPS126 and oPS127. mCherry CDS was amplified from DS700 using oPS125 and oPS124. Both fragments were ligated by Gibson assembly (Gibson et al., 2009) into pcDNA3.1 opened with BamHI and Acc65I.
pPS104
GFP
pcDNA3.1
(Enderle et al., 2017)
pPS106
pGBKT7ah-AGO1
BD-AGO1
pGBKT7ah
AGO1 CDS (AT1G48410.2) was amplified by PCR from Col‑0 cDNA using oPS136 and oPS137. The resulting PCR fragment was digested with BglII and SpeI and ligated into #1123 pGBKT7ah-FHY1 opened with BamHI and SpeI to replace FHY1.
pPS137
pGADT7ah-NOT9B-LUC
AD-NOT9B-LUC
pGADT7
NOT9B CDS (AT5G12980.1) was amplified by PCR from pDS402 pGAD-NOT9B using oPS241 and oPS242. Firefly LUC CDS was amplified from pDS398 using oPS243 and oPS244. The two fragments were ligated by Gibson assembly (Gibson et al., 2009) into #830 pGADT7-FHY1 (Hiltbrunner et al., 2005) opened with BamHI and SpeI to replace FHY1.
pPS166
pCHF72-NOT9B
p35S:NLS-YFP-NOT9B
pCHF72
NOT9B CDS (AT5G12980.1) was cut from pDS361 using BamHI and SalI and ligated into #1622 pCHF72 (Genoud et al., 2008) opened with BamHI and SalI
pPS169
pCHF70HA-NOT9B ΔGWB
p35S:HA-YFP-NOT9B ΔGWB
= p35S:HA-YFP-NOT9B R244E A248L R205D H208D
pCHF70HA
NOT9B R256E A260L R217D A220D CDS was amplified from pMB04 using oMBag01 and oMBag02. The resulting PCR fragment was ligated by Gibson assembly (Gibson et al., 2009) into pCHF70HA (Enderle et al., 2017) opened with BamHI and XbaI.
pPS182
p35S:FLAG-myc-mCherry
pCHF5
FLAG-myc-mCherry CDS was amplified from pDS700 pcDNA3.1-mCherry using primers oPS324 and oPS325. The resulting PCR fragment was digested using BglII and SalI and ligated into pCHF5 (Hiltbrunner et al., 2005) opened with BamHI and SalI.
pPS183
p35S:FLAG-myc-mCherry-NLS-NOT1 M
pPS182
NOT1 M CDS was PCR amplified from pPS01 using primers oPS380 and oPS381. The resulting fragment was digested with XbaI and BamHI and ligated into pPS182 opened with BamHI and XbaI.
pPS187
phyA-BD / HA-NOT1 MIF4G-GFP
pDS448
NOT1 MIF4G CDS was amplified from pPS183 using oPS385 and oPS386. GFP CDS was PCR amplified from #253 pCHF20 (Hiltbrunner et al., 2006) using oPS387 and oPS388. The two fragments were ligated by Gibson assembly (Gibson et al., 2009) into pDS448 opened with NheI.
pPS188
BD / HA-NOT1 MIF4G-GFP
pDS67
NOT1 MIF4G CDS was amplified from pPS183 using oPS385 and oPS386. GFP was PCR amplified from #253 pCHF20 (Hiltbrunner et al., 2006) using oPS387 and oPS388. The two fragments were ligated by Gibson assembly (Gibson et al., 2009) into pDS67 opened with NheI.
pPS190
BD-
NOT1 MIF4G-GFP
pGBKMCS
NOT1 MIF4G-GFP CDS was cut from pPS187 using NheI and ligated in sense orientation into pDS50 pGBKMCS. pDS50 pGBKMCS was opened with SpeI and dephosphorylated.
pPS191
p35S:FLAG-myc-mCherry-NLS-NOT1 M
pPS183
Sulfadiazine resistance was cut from #6112 pSUL using XhoI and HindIII, and ligated into pPS183 opened with XhoI and HindIII to replace BASTA resistance.
pPS194
p35S:FLAG-myc-mCherry
pPS182
Sulfadiazine resistance was cut from#6112 pSUL using XhoI and HindIII, and ligated into pPS182 opened with XhoI and HindIII to replace BASTA resistance.
pPS197
p35S:YFP-3×HA
pCHF5
YFP-3×HA CDS was cut from #t63 using BamHI and SpeI, and ligated into #253 pCHF20 (Hiltbrunner et al., 2006) opened with BamHI and SpeI to replace GFP.
pPS198
p35S:phyA-NLS-3×HA
pPS197
PHYA-NLS CDS was excised from #1994 using BamHI and SpeI, and ligated into pPS197 opened with AvrII and BamHI.
pPS201
p35S:FLAG-myc-mCherry-NLS-
NOT1 MIF4G-mCherry
pPS182
mCherry CDS was amplified from pPS183 using primers oPS418 and oPS419. NOT1 MIF4G CDS was amplified from pPS183 using primers oPS380 and oPS386. The two fragments were ligated by Gibson assembly (Gibson et al., 2009) into pPS183 opened with BamHI and XbaI to replace NOT1 M CDS.
pPS220
pCHF40-XRN4
p35S:XRN4-CFP
pCHF40
XRN4 CDS (AT1G54490.1) was amplified from Col‑0 cDNA using primers oPS170 and oPS171. The resulting PCR fragment was digested using BamHI and SpeI, and ligated into #295 pCHF40 (Hiltbrunner et al., 2005) opened with BamHI and SpeI.
pPS221
pCHF40-AGO1
p35S:AGO1-CFP
pCHF40
AGO1 CDS (AT1G48410.2) was amplified from pPS218 using primers oPS136 and oPS137. The resulting PCR fragment was digested using BamHI and SpeI, and ligated into #295 pCHF40 (Hiltbrunner et al., 2005) opened with BamHI and XbaI.
pPS227
phyA-LUC-BD / Aux-HA
pDS448
Firefly LUC CDS was PCR amplified from pDS398 using primers oPS444 and oPS445. The resulting fragment was cut with SpeI and ligated in sense orientation into pDS448. pDS448 was opened with SpeI and dephosphorylated.
pPS230
phyA-LUC-BD / Aux-HA-
NOT1 M-DUF
pDS448
Firefly LUC CDS was PCR amplified from pDS398 using primers oPS444 and oPS445. The resulting fragment was cut with SpeI and ligated in sense orientation into pSD02. pSD02 was opened with SpeI and dephosphorylated.
pPS231
LUC-BD / Aux-HA
pDS67
Firefly LUC CDS was PCR amplified from pDS398 using primers oPS444 and oPS445. The resulting fragment was cut with SpeI and ligated in sense orientation into pDS67. pDS67 was opened with SpeI and dephosphorylated.
pPS232
LUC-BD / Aux-HA-NOT1 M
pDS67
Firefly LUC CDS was PCR amplified from pDS398 using primers oPS444 and oPS445. The resulting fragment was cut with SpeI and ligated in sense orientation into pSD06. pSD06 was opened with SpeI and dephosphorylated.
pPS245
pGBKT7ah-RH8
BD-RH8
pGBKT7ah
RH8 CDS (AT4G00660.1) was amplified from Col‑0 cDNA using primers oPS466 and oPS467. The resulting fragment was cut using BamHI and SpeI, and ligated into #1123 pGBKT7ah-FHY1 opened with BamHI and SpeI to replace FHY1.
pSD02
phyA-BD / Aux-HA-NOT1 DUF
pDS448
NOT1 DUF CDS was amplified from pPS01 using primers oSD03 and oSD04. The resulting fragment was digested with NheI and ligated in sense orientation into pDS448. pDS448 was opened with NheI and dephosphorylated.
pSD03
phyA-BD / Aux-HA-NOT1 M
pDS448
NOT1 M CDS was amplified from pPS01 using primers oSD05 and oSD06. The resulting fragment was digested with NheI and ligated in sense orientation into pDS448. pDS448 was opened with NheI and dephosphorylated.
pSD05
BD / Aux-HA-NOT1 DUF
pDS67
NOT1 DUF CDS was amplified from pPS01 using primers oSD03 and oSD04. The resulting fragment was digested with NheI and ligated in sense orientation into pDS67. pDS67 was opened with NheI and dephosphorylated.
pSD06
BD / Aux-HA-NOT1 M
pDS67
NOT1 M CDS was amplified from pPS01 using primers oSD05 and oSD06. The resulting fragment was digested with NheI and ligated in sense orientation into pDS67. pDS67 was opened with NheI and dephosphorylated.
pSD20
pGBK-
NOT1 M
BD-NOT1 M
pGBKMCS
NOT1 M CDS was amplified from pPS01 using primers oSD05 and oSD06. The resulting PCR fragment was digested with NheI and ligated in sense orientation into pDS50 pGBKMCS. pDS50 pGBKMCS was opened with SpeI and dephosphorylated.

Supplementary File 2B. Oligonucleotides used for cloning purposes.
Name
Sequence (5’→3’)
ah013
GGGGTACCGGATCCAAAAATGTCAGGCTCTAGGCCG
ah203
GGACTAGTAGCTTCTAGTTCTTGTATACCA
ah219
GGACTAGTCCCGGGGTTATCGAGTTCCACCTCCTTA
ah269
GGACTAGTAAAGGAAAGCTTTTCATCTTG
ah270
GGACTAGTTGATTGTAAGGCACCAGCAG
ah271
CGCGGATCCAAAAATGGAGAATGCATCTGAGCTG
ah396
GAAGATCTGATGTTACGTCCTGTAGAA
ah397
GAAGATCTCCTGCAGGTTGTTTGCCTCCCTGCTG
ah1471
TCGCATATCTCATTAAAGCAGGACTCTAGGATCGATCCCCCGGGTCACTAGGCATGATCTAACCCTC
ah1472
AACAACATTACAATTACTATTTACAATTACCATGGCTTCTATGATATCCTCTTC
ah1473
AAAACTGCAGGTCCTGCTGAGC
ah1474
CATTACAATTACTATTTACAATTACGTAACTAGTAGGCCTAGAGTCCTGCTTTAATGAGA
ah1475
AATTACCAACAACAACAAACAACAACAACATTACAATTACTATTTACAATTACGTAACTA
ah1476
CCGCTCGAGTATAAGAGCTCTATTTTTACAACAATTACCAACAACAACAAACAACA
CM040
CGCGGATCCCGGCTCTAGAATGGTGAGTAAAGGTGAAGAG
CM041
GGACTAGTTTAGTTCAATTTGTGACCTAGCTTG
DS160
ACGTCGGATCCAGGAATGGCTAATCTTCCTCCTCCT
DS161
ACGTCTCTAGAGCCATTCACAAACATATGAGCCAACC
DS205
ACGTCTCTAGAGCACATTCTGCG
DS211
GGCCGGTAGATCTCTGCAGCCTAGGTAG
DS212
GATCCTACCTAGGCTGCAGAGATCTACC
DS224
AGCTGGATCCGGGCCCACTAGTGCAGAATTCTAATGCA
DS225
TTAGAATTCTGCACTAGTGGGCCCGGATCC
DS226
ACGTCCTGCAGTTAGCTAGCATGCAGATCTCCGGCCGCCACCTTTCTCTTCTTCTTAG
DS295
ACGTCCCATGGATTCATTCCTTATATCTTTTTTCTGT
DS296
ACGTCCCCGGGTAGAGCCCCGTCACCGTTTACACGCG
DS305
ACGTCAGATCTAGGAATGTCGGAAAACATGGTGAATCT
DS306
ACGTCTCTAGAGTTGTCCAGATTCTGAAGCA
DS307
ACGTCAGATCTAGGAATGGCGAATCTACCTTCTTCT
DS308
ACGTCTCTAGAAAGCATGTGCTCAAATCCTCCA
DS356
CATGGTACCCGGGGCGGATCCAAAAACTAGTTAAG
DS357
TCGACTTAACTAGTTTTTGGATCCGCCCCGGGTAC
oMBag01
ACTCTCGGCATGGACGAGCTGTACAAGGCGGATCCGATGGCTAATCTTCCTCCTCCG
oMBag02
CGATGATACGAACGAAAGCTCTGCAGGTCTCTAAGAATTCACAAACATATGAGCCAACCC
oMB03
GACAGCGGAGGACTTCTTTGACCTGGGTCGGGTTTTGGGAAATATG
oMB04
GAAGGCAACTTCCAAGTAGATCGCATGCTTCGGGGTTATCTGTCAAGCGAAGATAG
oMB05
CTTGACAGATAACCCCGAAGCATGCGATCTACTTGGAAGTTGCCTTCCAGATCTTCTG
oMB06
CCCAAAACCCGACCCAGGTCAAAGAAGTCCTCCGCTGTCGTGCACATGTACTC
oMB15
GGTACCATTCCTTATCTTCTACAGGAGATTATCGCATATTACCCTGCCCTATCTCCTCCAACCATG
oMB16
GATAATCTCCTGTAGAAGATAAGGAATGGTACCAGCAGAAGCCCATAAAAGCGGAGCCAAATCTTG
oPS05
GATGGATCCCATGATCAAATCAGAAGCAGATCTCTC
oPS06
GATGCTAGCAAAAACCTCTAAACCATACAAAACTC
oPS07
GATGGATCCCATGGCGATCATTAAACCAAACCGAG
oPS08
GATGCTAGCAAAAACCTCAAGCCCATACAAAACC
oPS11
GATAGATCTCATGTCGGAAAACATGGTGAATCTACC
oPS12
GATCCTAGGGTTGTCCAGATTCTGAAGCAGCTG
oPS13
AGATCTCATGGCGAATCTACCTTCTTCTCTCTC
oPS14
GATGCTAGCAAGCATGTGCTCAAATCCTCCACC
oPS110
GATGGATCCATGTCTCAAAACGGGAAGATAATCCC
oPS111
GATACTAGTTTGTTGAAGTGCATTTTGTAAAGTTCGG
oPS118
CACTGCGGAACTCGCTGCAGCAAACAAGGGAACTAGTGGTGGCAGCGGAG
oPS119
CAGAATTCCACCACACTGGACTAGTGGATCTTACTTGTACAGCTCGTCCATGCCGAG
oPS120
CAAGCTGGCTAGCGTTTAAACTTAAGCTTGGATGTCAGGCTCTAGGCCGACTCAG
oPS121
CTTGTTTGCTGCAGCGAGTTCCGC
oPS124
CAAGCTGGCTAGCGTTTAAACTTAAGCTTGGATGGCCGAGGAGCAGAAGCTGATC
oPS125
TCCGCCACTACCTCCAGATCCCTTGTACAGCTCGTCCATGCCGC
oPS126
CTGTACAAGGGATCTGGAGGTAGTGGCGGAATGGCTAATCTTCCTCCTCCGCTCTC
oPS127
CAGAATTCCACCACACTGGACTAGTGGATCTTAATTCACAAACATATGAGCCAACCCTTGAG
oPS136
CTGATCTCAGAGGAGGACCTGCATATGGATCAAGATCTCATGGTGAGAAAGAGAAGAACGGATGCTC
oPS137
GCCGCTGCAGGTCGACGGATCTTTAACTAGTGCAGTAGAACATGACACGCTTCACATTC
oPS170
GCCGCTGCAGGTCGACGGATCTTTAACTAGTCAAGTTTGCACCTCGATGACTTGGTTG
oPS171
CTGATCTCAGAGGAGGACCTGCATATGGATCCCATGGGAGTACCGGCGTTCTACAGATG
oPS241
AAGCATACAATCAACTCCAAGCTTGGATCCATGGCTAATCTTCCTCCTCCGCTC
oPS242
ATTCACAAACATATGAGCCAACCCTTGAG
oPS243
CTCAAGGGTTGGCTCATATGTTTGTGAATGGTGGCAGCGGAGGCAGCATGGAAGACGCCAAAAACATAAAGAAAGGCC
oPS244
CAGTAGCTTCATTTGCGGCCGCCGACTAGTCACGGCGATCTTTCCGCCCTTC
oPS245
GTACCAGATTACGCTCATATGGATCCAGGAATGGCTAATCTTCCTCCTCCGCTC
oPS324
CAGGTCGACTCATCTAGACCCGGGATCCGCC
oPS325
CAGAGATCTATGGTAGACTACAAAGACGATGACGAC
oPS380
CCGGCGGCATGGACGAGCTGTACAAGGCGGATCCCCCCGAGCCTCCAAAAAAGAAGAGAAAGGTCGAATTGGGAATGAGGGAAAACGCAATCGAGGCTC
oPS381
CGAACGAAAGCTCTGCAGGTCGACTCATTCTAGAGTCACCAGCTGGATCGACTTGTG
oPS385
GGTGGCGGCCGGAGATCTGCATGCTAGCATGAGGGAAAACGCAATCGAGGCTCC
oPS386
TGGCGATGGAGTTGACTGGAACAGT
oPS387
CAAGGACTGTTCCAGTCAACTCCATCGCCAGCTGGGAGCATGGTGAGCAAGGGCG
oPS388
GATCCTACCTAGGCTGCAGTTAGCTAGCCTTGTACAGCTCGTCCATGCCGAG
oPS418
CAAGGACTGTTCCAGTCAACTCCATCGCCAGCTGGGAGCATGGTGAGCAAGGGCGAGGAGGAT
oPS419
CGAAAGCTCTGCAGGTCGACTCATCTAGACTTGTACAGCTCGTCCATGCCG
oPS444
GATCACTAGTGGTGGCAGCGGAGGCAGC
oPS445
GATCACTAGTCACGGCGATCTTTCCGCC
oPS466
GAGGGATCCAATGAACAATCGAGGAAGGTACCCTCC
oSD03
AGCGGCTAGCGTTTATACTAATACTTTGATGGATGAGGAG
oSD04
AGCGGCTAGCAGCAGCGTCAGAGGATTCAGCCAG
oSD05
AGCGGCTAGCAGGGAAAACGCAATCGAGGCTCC
oSD06
AGCGGCTAGCGTCACCAGCTGGATCGACTTGTGAGCTCAAAAG
tx009
CGCGGATCCAGCTAGCATGGTGAGCAAGGGCGAG
tx010
CGGACTAGTTGCATAATCTGGAACATCGTATGGATACCCAGCATAATCAGGAACATCATAAGGGTATCCAGCGTAATCAGGCACATCATATGGATACCTAGGCTTGTACAGCTCGTCCATGC
tx047
TTGGCGCGCCGGATCCAGCTAGCATGGTGAGCAAG
tx048
TTGGCGCGCCTTAACTAGTTGCATAATCTGGAAC

Supplementary File 2C. gBlocksTM used for cloning purposes. For the generation of plasmids coding for different putative CCR4-NOT complex subunits, gBlockTM fragments were ordered from IDT (Coralville, USA). Overlaps with pJET1.2 linear plasmid are in lowercase; coding sequence of respective genes in uppercase. Some of the fragment contain silent mutation that have been introduced for cloning reasons.

aPS01: NOT1 fragment 1
ggccgccagatcttccggatggctcgagtttttcagcaagatGGATCCCATGTATTCAAAGACAATTGAAAATCCAGACGAGACGAGTCCACGAATAATGTGGGCCTTAAAAAGAGTCAGCTACTCTCGTGGCTCCACCGAAAACCCTAGAAGGAAGAGCCCCTCTCCCGTCGTCCCTGGCATTTCGGATCTCGGATTTCCTTACCTCATGACTCCCTCCAAGGTCGCCGGTCATACCCGGTTCTTGCTCCACAGCTTTCATGATTCCGATGTCGACTCCATCGCCCTCCAGCTTTCTCAGTTTGTTGATTTTGGAGTCGAGACTAGTATTCCAGTTCTCAAGACCTGCCTGGATTGCTTCACCGCCCGGAGAAGCCATCCTAATTCGTTGCAGCTTGAGAAAGTTGTATCCTTGCTCTTTAAACATGTGCTCAAGTTGTCAAACCTTGCCACCCTGCTTCCTCACGCCCTCAATGATTTTGAGCTCACTCAAGAATCCGTGGATGATTTGACTACTACTTTGAATTTTTCAATCTCTGAGAATATTGGCTTTGCTCTCGCCCTGACCGATTTTGAAAGATTAGATGCAAAGACCACTGGACGGAACTTACTGTTGGCTCAGATTGAGCAACTCTGTGCCAATACTGGCCAGATTCTTTCATCTGAGCTAATCCATTCTGTTCTTTCGTTTCTCCGCAAATCTGAGGATCTTTCCATGCATTTGGATTCCTTCTTACAGTTTTTGTCTTCTGCTCAACCTAGAGATGACTTCTCTTTTGCTCTAACACCTATGCTTGCTCAACAAGTTCATGAAGCTCCTGTTTTCAGGAGCATGGATTTTCACACTGATTCTGCTGATAACGACCTTGATGCTATCTTAGCTGAAATCGATAAGGAAGTCAGCGTTGGAGATCTCATGGGAGAATTAGGTTGTGGATTCACTGCTGATGCCCAACAATGCAAAGAAATCTTGTCTAGTTTTGCTCCACTAGGAGAGGCTACTATCTCAAGAATTGTTGGCAATGTTTCTCGGACCTGTGCTGATCTTGAAGATAATCAAACCACCTTTTCAACGTTTACTGTAGCCCTTGGTTCCTGCATTCCAACTGAACTTCCCACGCCAAGGTCGTGGAATGTTGATATTCTAGTTGACACAATCAAGCAGCTTCAGGCTCCTGGCATAAGCTGGAGGAAAGTAATTGAGAATCTCGATCATGACGGATTTGACATCCCTAATATGGAGTCTTTCTCATTTTTTATGCGGATCTATAAAGCTGCTTGCAAGGAGCCATTTCCTCTTGATGCTGTATGTGGTTCTGTCTGGAAAAATATGGATGGTCAATTATCCTTTCTTAAGCACGCAATATCTGCTCCACCAGAAGTATTCACCTTTATGCATTCTCCAAGGAAGCTGGTATATATTGATAACATGCACAGCCAAGAGCAACAGTTAGGACTATCCAATCATGCATGGCTGTCGCTCGATCTCTTGGATGTACTGTGCCAATTGGCCGAGAGAGGTCATGCTGTTTTAGTTAGTTCGTTACTCCAGTATCCACTCACACAGTGTCCTAGAACCTTGCTTCTTGGAATGACACACATCAAAACTGCCTATAACCTCATACAGCGTGAAGTGGTTTCTGCTATTCTGCCAGTGATAATAACGAGTCCCCAGGATAGTGGTTTTATCCATAATCTCTGGCATCAAAATGCAGAACTCGTTCTGTGGGGGATTATAGATGCCCAACATCTCAAAGCAGACAGCATGCTCCGAATAATTGAAATCTGCCATGAGCT

aPS02: NOT1 fragment 2
GCAGACAGCATGCTCCGAATAATTGAAATCTGCCATGAGCTAAAGATTCTCTCTGTTGTCTTAGAATCAGTTCCAGTCTCATCCAGTATCAGATTGGCAGTCCTTGCCTCATTGAGAGGTCTTTTGGACATTGAGAACTGGTTGCCTAACTGCTTGTATATGTATAAGGATCTCTTTGCTGAGGAGTGCCTCAAATTTGTCAAAAATGTGCATTTTAGCGAATCAGACGATTTCAGGGCCAAAATTTTTCATCCTTCTGATCCATTATCAGATCTTCATTTGGAAGCAACAACTTCCCTTTTAAAAGTTTTGAAAGCTCATGATAATGCGATTACTTCATCTCAACTGGTCGAGGAGATTGAAAAAGTCAATGCAGCTATTTTGGATTGTAATCCTAAGCTGCAGAATGGTGAGGCTAAAGATTCATCAGCTCCCAATGCATATGGAGATGATGTTGAGGCAGAGGCAAACGCATATTTTCATCAAATGTTTTCTAGTCATTTGAGTGTTGACGCAATGGTTCAAATGCTTTCCCGATACAAGGAATCTTTGGTTCCAAGGGAAAAATTAATTTTTGAATGCATGATTGCTAATCTGTTTGAAGAATATCGGTTTTTCCCCAAGTATCCTGAGAGACAGCTGAAAATAGCCTCCATACTCTTTGGTTCTGTTATAAAACACCAGCTTATAAGTTCGCTCACTCTGGGGATGGCCCTGCGTCTAGTGTTGGATTCTTTGCGTAAACCTGCAGATTCAAAAATGTTTCTGTTTGGAAGCAAAGCTCTGGAACAGTTTGTGAATCGTCTGGTTGAATTGCCTCAATACTGTAACCATATTTTGCAAATATCTCATCTGCGTAGTACTCACCCGGAGTTAGTCACTGTTATTGAACAAGCACTTTCAAGGATTTCATCTGGTAATTTAGAATCAGATGCCTCTGTTTCACACCCTGGTCCCTCACAATCTTTCCCTGGAAATGGCGAGTTGAGTGGTTCTGGAATTGGCCAACCTGCATTACAGCTTTCTTCTCCCCTACAGCTTCAACAGAAAAATGAAGTGCCAAGTGTGCCATCTAACGAGGCAAAGCCACTTCTGCCATCGTTATCAACTACTTCCGTTGATGTTTCTGTCAATCCTAAGAATCCTGGCATTCCAACTTCTTCATCAACCTCAACTGGTTTTGTTCGTCCAGCTCGTGCAACCACTTCAACAAGGTTTGGCTCGGCTTTGAACATAGAAACCTTGGTTGCAGCAGCAGAAAGAAGGGAAAACGCAATCGAGGCTCCACCTTCAGATGTTCAGGACAAAGTTTCGTTCATAATCAATAATATCTCTACAACAAACATTGAATCTAAAGGGAAAGAGTTTGCTGAAATTTTGCCCCAACAGTATTATCCTTGGTTTGCACAGTACATGGTTATGAAAAGAGCGAGCATCGAGCCGAATTTTCATGATCTGTACCTGAAGTTCTTGGACAAAGTTGATTCCAAGCTGCTGTTTAAGGAGATACTTCAAAATACTTACGAAAATTGCAAGGTTCTTTTGGGCTCAGAGCTCATAAAGTCGAGTTCTGAAGAGCGTTCTCTTCTTAAAAATTTAGGCAGTTGGCTTGGAAGGTTGACCATTGGAAGGAATTATGTTTTAAGGGCGCGAGAAATAGATCCAAAATCCTTGATTGTGGAGGCCTATGAAAAAGGGTTGATGATAGCAGTCATTCCGTTCACGTCGAAAGTGCTGGAGCCATGCCAAAACAGTATTGCTTATCAACCTCCCAATCCTTGGACGATGGCTATACTAGGGTTGCTTGCTGAGATCTATTCAATGCCAAACCTAAAAATGAATCTGAAGTTTGACATAGAGGTTTTATTCAAGAACCTTGGTGTTGAAATGAAGGAAGTAGTGCCAACTTCCCTTCTAAAGGATCGGAAGAGAGAAATAGATGGCAATCCTGATTTTAGTAACAAAGATCCTGGAGTAACACAGATATCTCAGCCACA

aPS03: NOT1 fragment 3
AGTAACAAAGATCCTGGAGTAACACAGATATCTCAGCCACAGATGATTCCAGAGCCTAAAACAATTTCTCCTCTTAAACAAATTGACCTACCTCTTGATGTTGCAAATTCGCCTAATACAGATGTTCCCTCGAAGTTATTATCACAGTATGTAGCCCCACAACGTGTTTATACTAATACTTTGATGGATGAGGAGAAAGTAGCAACTCTTGGCTTGCCAGAACAGCTCCCGTCACCTCAAGGACTGTTCCAGTCAACTCCATCGCCATTGTTTTCTATTAGTCAGCTGTCAGCAGCACTTCCCAATATTGGAAATCATGTTGTTATCAATCAGAAATTAAGCGCATTTGGTATGCACTTTCCATTTCAAAGAGTGGTACCACTTGCCATGGACAGAGCTATCAAGGAGATTGTGTCTGGTATTGTTCAGCGAAGTGTTTGTATTGCGTGCCAAACAACAAAGGAGCTTGTGCTAAAGGATTACGCCCTGGAACCCGATGAGTCACGTATTTATAATGCAGCTCACTTGATGGTTGCGAGTTTAGCTGGGAGTTTGGCTCATGTGACTTGCAAGGAACCCCTGCGCACTTCAATATCCGGTCATCTACGGAATTCGCTTCAGGGTCTGAATATTTCAAATGATGCTCTTGAACAAATTGTGCAACTTGTCACCAATGACAACCTGGATTTGGGTTGTGCTGCTATTGAACAGGCTGCTACAGAAAAGGCAATACAAACAATTGATGCGGACATTGCTCAACAATTGTTGTTACGGAGAAAGCATAGAGATGGTGCTGGcTCCTCCTTTTTCGATCCAAACATTCTATCACAGAATTCCGTCAGTTTTATACCCGAATCCCTCCGTCCAAAACCTGGACACCTCTCCCTGTCTCAGCAGAGAGTTTATGAGGACTTTGTTCAACATCCTTGGCAAAAGCAGTCGACCCAAACTTCACACGGTTTATCTGCTGCATCAAGCTCATCTGGTGATGTTGCGCTTGGTAGTGGTTATGGTCCAGTATCAGGAAAAGTTGCTTCTGAATTTTTGTCTAATGCTGGAAACGCTCGGATGGACATGGTCTCCCGGCCATCAGATATTTCTGTGGATGGTTTTGAATCTTCTCCAGTCTCACTTTTGAGCTCACAAGTCGATCCAGCTGGTGACTCATCCAGTCTTCAATTTACTAAGTCACTACCAACCTCTGAATTGAATCTGGCTGAATCCTCTGACGCTGCTACGAAAGAAACTGGAACATCACTGCAGACATTGACTTCAGCTGCTACCATGGAACGACTTGGTGCTAGTAATATTACACAGCCTTCACTGTCCACGAGAGATGCACTGGATAAATGTCAAATTGTTACTCAGAAGATGGAGGAATTAGTGGCTAATAATGCAGGAGATGATGAAATCCAGGCCGTAATTTCTGAAGTTCCTGAAATCATCCTCAGATGTATAAGCAGAGATGAAGCCGCTTTTGCTGTCGCTCAAAAAGCTTTCAAGGCTCTTTACGAGAATGCATCAAGTAACCTTCACGTCAGTGCTAACCTAGCAATACTTGTTGCTATCCGTGATGTTTGCAAGCGTGTTGTTAAAGAGCTCACTAGTTGGGTGATTTATTCAGAGGAGGATCGGAAGCTCAACAAAGATATTACTATTGGTCTTATCCAGCGTGAGTTGCTTAGCCTAGCGGAGTACAATGTCCACATGGCG

aPS04: NOT1 fragment 4
TTAGCCTAGCGGAGTACAATGTCCACATGGCGAAGCATCTTGATGGAGGGAGAAACAAGACCGCAACTGACTTTGCTATTTCTCTACTCCAATCCTTGGTCACTGAGGAGTCGAGTGTCATTTCAGAGCTCCACAGTCTTGTTGATGCGCTGGCAAAGCTTGCCTCAAAATCCGGATCTTCTGAGTCATTGCAACAGCTAATTGACATCATACGAAATCCAGTTACTAACACAGCTGGCCTCTCTGATAGTTCAACCGGAAATGATAACAACGATAGGCAAAAGGATGAGAAGGTTGCGTGCAACACCACTAACACAGAAGAGAGTACCAGCTTGGATTATGTGGAATCAGATCCTGCGGGTTTCCAGAATCGGGTGTCCACGCTATTTAAAAACTGGTATCAAATCTGCGAACTTCCTGGTGCAAATGAAACCGCATGTTCACAATATGTCCTGCATTTGCACCAGACTGGATTACTTAAGGGAGATGATACAACAGAGAGTTTTTTCCGAATTCTTCTGGAACTTTCTGTTGCTCATTGTATATCTTCTGAAGATATTAATTCCGGTGCTGTGCAATCTCCTCAGCAACCTCAGAGTCCATCATTCCTTATCATTGATATGTATGCAAAGCTTGTTTTTTCAATATTGAAGTATTTCCCTGAGCAGGAGTCTAGCAGTAGGTTATTTCTTCTTTCAGAGATCATGGCTGACACAGTGAGATTTATTCAAAAGGACGCAGAAGATAAAAAGACATCACTCAATTCTAAACCATATTTCCGATTGTTCATCAACTGGCTACTGGACTTGTGTTCCCTGGAcCCTGGGACGGATGGTGCAAACTTTCAGGTTCTCACAGCTTTTGCCAACGCCTTCCACGCATTGCAGCCTCTTAAGATTCCTGCTTTCAGTTTTGCATGGCTAGAACTTGTCAGCCACAGAAGCTTCATGCCCAAACTACTTACAGTAAATGGCCAGAAGGGTTGGCCATATGTTCAGCGCCTGCTGGTGGACTTGCTTCAGTTTCTTGAGCCATTTTTAAGAAATGCTGAACTCGGAGGACCGGTTCATTTCCTATACAAAGGGACATTGAGAGTATTACTGGTTCTGCTTCATGATTTCCCAGAGTTCCTATGTGATTATCATTTTACTTTCTGTGATGTGATTCCTTCAAGTTGCATACAAATGCGGAATATTATCCTCAGTTCTTTTCCACGGAACATGAGGCTTCCTGATCCTTCTACCCCAAATTTAAAGATTGATTTGTTACCTGAGATAGTAGAAGCTCCCTGTATCCTTTCTGAGGTTGATGCTGCGCTAAAGGCAAAGCAAATGAAGAATGACGTGGATGAGTATCTTACGTCGAGGCAGCAAAATTCAACTTTCCTAAGTGAGTTGAAGACAAAGTTACTTCTATCGTCCAGCGAGGCTAGTTCAGCTGGAACCCGTTACAGTGTACCATTGATCAACTCGCTTGTGCTATATACTGGAATGCAGGCTATTCAGCAGCTTCAGGCCGGTGAGACACAGGCTCAAAATGTTGTGGCCTTGCAGATGTTCAAGTATTTAAGTATGGAACTTGATACGGAAGGGCGGTATCTGTTCCTTAATGCAATCGCCAATCAGCTTCGATACCCCAACAACCACACTCATTACTTTTCTTTCATCATGCTCTATCTATTCTTCGAATCTGATCAGGAGATCATACAGGAGCAAATAACTAGAGTGCTGTTGGAACGGCTAATTGTGAACAGGCCACATCCATGGGGACTTCTAATCACATTCATTGAGCTAATAAAGAACCCAAGATATAGCTTCTGGAAACAAGCCTTCATCAGATGTGCGCCTGAGATTGAGAAGCTGTTTGAATCGGTAGCCAGATCCTGTGGTGGCCTGAAGCCTGTCGACGAGGGAATGGTTTCGGGAGGTTGGGTCTCAGACAATTCTCACGCTAGCatctttctagaagatctcctacaatattctcagctgccatgg

aPS05: NOT2B
AGCGGATCCCATGTCAAACCTTCATTCATCTCTCAATGGTTCAGCTTCGAATTTACCAGATGGTTCGGGCAGATCGTTTACTGCTTCTTATTCTGGACAATCTGGTGCACCGTCTCCCTCTTTTCATCATACTGGAAATCTTCAGGGACTTCATAATATTCATGGGAACTATAATGTCGGGAACATGCAAGGTACACTTACATCAAGAAACTCAAGTATGAATAGTATACCATCTGCCGGAGTTCAACAACCTAATGGGAGTTTTTCCAGTGGAAGATTTGCTTCAAATAATCTACCTGTTAATCTCTCTCAGTTGTCCCATGGTAGCTCACATGGGCATTCGGGAATCCCAAATAGAGGTCTTAATGTTGTTGGCAACCCTGGATTCAGTAGTAACGCTAATGGAGTTGGTGGTTCTATTCCTGGAATTCTCTCTACATCTGCAGGACTCAGTAATCGGAATAGTGTTCCAGGGATGGGAATATCCCAATTGTTGGGAAATTCAGGTCCTCGAATAACAAATTCAATGGGAAACATGGTTGGTGGAGGTAACTTGGGGAGGAATATTAGCTCTGGTGGATTGTCTATTCCTGGTCTGTCTTCACGACTAAATTTGGCAGCAAATAGCGGATCAGGATTAAATGTTCAGGGACAGAACCGAATGATGGGTGGAGTACTTCCTCAAGGATCTCAGGTCATGTCTATGCTGGGGAACTCCTATCATACTGGTGGTGGCCCGCTTTCGCAGAATCATGTTCAGTCAGTTAACAATATGATGCTCAGTGATCATCCTAACGACAGCTCTCTATTTGACATCAACAACGATTTTCCCCAGCTGACAAGTCGTCCTGGGTCTGCTGGTGGCACTCAAGGACATCTAGGCTCTTTGAGGAAACAAGGTTTAGGAGTTCCACTTGTCCAACAAAACCAGGAGTTCAGCATCCAAAATGAAGACTTTCCTGCCCTTCCTGGATATAAAGGTGGTAATTCTGAGTATCCTATGGATTTGCATCAAAAAGAACAACTGCATGACAATGCTATGTCAATGATGCACTCTCAAAACTTTTCTATGGGTAGATCTGGTGGTTTCAACTTGGGAGCAACATATTCATCACATCGTCCACAACAACAGCCACAACATACTTCATCTACTGGTGGGCTACAGGGTCTTGGCCTTAGACCTCTAAGCTCGCCTAATGCAGTTTCCAGTATTGGTTATGATCAGCTTATTCAGCAGTATCAGCAACATCAAAATCAATCCCAGTTCCCTGTGCAACAGATGTCATCAATCAACCAATTTAGAGATTCTGAGATGAAATCGACACAGTCAGAGGCAGATCCTTTTTGCTTGCTTGGCTTGTTAGACGTACTAAACAGGAGCAACCCTGAATTGACCTCACTTGCTCTTGGCATCGACTTGACGACGCTAGGATTGGATTTGAATTCAACTGGAAATCTCTACAAGACATTTGCGTCTCCTTGGACAAATGAACCGGCAAAGAGCGAGGTCGAGTTCACAGTACCAAATTGTTACTACGCCACAGAACCTCCGCCTCTAACTCGAGCTAGTTTCAAAAGGTTCTCCTACGAGTTATTGTTCTACACATTTTACAGTATGCCAAAAGATGAAGCACAGCTGTACGCAGCAGATGAACTTTACGAAAGAGGTTGGTTTTACCACAAGGAACTCAGAGTATGGTTCTTCAGAGTCGGGGAACCTTTAGTCAGGGCAGCTACATATGAAAGAGGAACATACGAATACCTTGATCCAAATTCGTTCAAAACAGTGAGAAAGGAACATTTTGTTATCAAGTACGAGCTTATGGAAAAGAGACCAAGCTTGCTGCAGCTTGCTAGCAGC

aPS06: CCR4A
GCAGGATCCCATGCTTAGCGTTATACGAGTGCATCTACCGTCGGAGATTCCTATTGTTGGCTGCGAACTTACACCTTACGTACTTCTCCGGCGGCCTGATAAGACCCCCTCCACCGATGATGTGCCTGAGTCAGCCCCGCTTGAAGGTCACTTCTTAAAGTACAGATGGTTTCGAGTACAGAGTGATAAGAAAGTTGCGATTTGTAGTGTGCATCCATCCGAGACGGCAACATTGCAGTGTCTGGGATGTCTAAAGTCTAAAGTTCCTGTTGCCAAAAGCTACCATTGCTCTACTAAGTGCTTTTCGGATGCGTGGCAACATCACCGTGTGTTGCATGAGCGTGCTGCCAGTGCTGCTACAGAAGGAAATGATGAAGAAGAGTTGCCCCGTTTGAATAGCTCAGGGTCTGGATCTGGTGTTCTCAGCACCAGTGTTAGTTTAACGAATGGGTCATCATCAGTTTATCCTTCAGCCATAACTCAAAAGACCGGCGCCGGAGGAGAAACACTTGTTGAGGTTGGACGCTCTAAGACATACACACCAATGGCTGATGATATTTGCCATGTTTTGAAGTTTGAATGTGTAGTAGTCAATGCAGAGACAAAACAGAATGTGGGCCTTTCTTGTACCATATTGACTTCCCGTGTTATCCCAGCTCCATCACCTTCTCCGCGTAGGCTGATCTCTATTAGTGGAACTGATGTTACTGGGCACCTGGATTCTAATGGGCGGCCTTTGTCTATGGGAACATTCACTGTGCTGTCCTACAATATATTGTCTGATACATATGCCAGCAGCGACATATACAGTTACTGCCCCACATGGGCTCTCGCTTGGACATACCGTAGACAGAATTTGTTACGGGAAATTGTCAAGTACCGTGCAGATATAGTTTGTCTACAAGAGGTACAGAATGATCATTTTGAGGAGTTTTTTCTTCCTGAGCTGGATAAACACGGATACCAAGGTCTTTTTAAGAGGAAAACAAATGAGGTTTTCATCGGTAATACAAACACAATTGATGGGTGCGCTACTTTCTTCAGAAGAGACAGGTTCTCACATGTAAAAAAATATGAGGTTGAGTTCAACAAGGCTGCACAGTCTTTGACTGAGGCTATTATCCCTGTTTCCCAGAAGAAAAATGCTTTGAATCGGTTGGTCAAGGATAATGTTGCTTTAATAGTTGTACTGGAAGCAAAATTCGGTAGCCAGGCTGCTGACAATCCTGGGAAGCGCCAGCTACTTTGTGTGGCTAACACGCATGTAAACGTTCCTCATGAATTGAAAGATGTAAAGCTGTGGCAGGTTCACACATTATTGAAGGGACTGGAGAAAATAGCTGCCAGTGCAGATATTCCAATGCTTGTGTGTGGAGATTTCAACACAGTACCTGCGAGTGCTCCTCATACACTTCTTGCTGTGGGAAAGGTCGATCCATTGCACCCAGATTTGATGGTTGATCCTCTTGGAATTTTACGTCCTCACAGCAAGCTTACTCATCAGCTGCCACTGGTTAGTGCCTACTCACAATTTGCAAAAATGGGAGGCAACGTTATTACTGAGCAGCAACGTAGAAGACTGGAcCCTGCATCAAGTGAACCGTTGTTTACCAACTGTACCAGGGACTTTATAGGCACACTTGATTACATATTTTACACAGCGGACACGCTAACAGTGGAATCGTTGTTGGAACTGTTGGATGAAGAGTCCTTGAGGAAGGACACAGCTCTTCCATCTCCAGAATGGTCTTCTGATCACATTGCACTTTTGGCTGAATTTCGCTGCATGCCCAGGGCCAGACGAAACAATATTTTAGCTAGCACC

aPS07: NOT4A fragment 1
ggccgccagatcttccggatggctcgagtttttcagcaagatGGATCCCATGAGTGACCATGGTGAGAAGACTTGTCCACTTTGTGCTGAAGAGATGGATCTGACTGATCAACAATTGAAGCCTTGCAAATGTGGTTATCAGATTTGTGTTTGGTGCTGGCATCACATAGTGGACATGGCAGAGAAAGATCAAATAGAAGGGCGTTGTCCAGCTTGTCGCACTCCATATGACAAAGAAAAGATTGTAGGGATGACTGTTAATTGTGACAGTCTGGCTTCTGAAGGCAATATGGAGCGCAAGAAGATCCAGAAGTCAAAATCAAAATCTTCTGAAGGGAGAAAGCAACAACTCACCAGTGTGCGAGTGATCCAGAGGAATCTTGTTTACATTGTTGGGTTGCCTCTTAATCTAGCCGATGAAGATCTACTCCAACATAAAGAATATTTTGGTCAGTATGGAAAAGTTCTAAAGGTTTCCATGTCCCGAACAGCATCTGGTGTCATCCAACAATTCCCAAACAATACATGCAGTGTATATATTACTTATGGAAAAGAGGAAGAGGCTGTTCGCTGCATTCAAGCTGTTCATGGGTTTATCTTGGATGGTAAACCATTGAAGGCATGTTTTGGGACAACCAAGTATTGTCATGCATGGCTGAGAAATGTGGCATGCGTCAATCCTGATTGTCTCTATTTGCACGAGGTTGGTTCTCAAGATGATAGCTTCACAAAAGATGAGATCATATCAGCCTATACAAGGAGTAGAGTTCAACAAATCACTGGAGCAACAAATATTCTGCAGCACCATTCAGGGAACATGCTACCTCCACCACTGGATGCTTATTGCAGTGACAGTTCTTCTGCAAAACCAATTATAAAGGTTCCTTCAACTAATGCAACTAGTGTTCCCAGGTATTCTCCGCCAAGTGGGAGTGGGAGCTCCAGCAGATCCACTGCCCTTCCTGCTGCAGCGTCATGGGGGACACATCAGTCTTTAGCAACTTCGGTCACCTCAAATGGATCTTCTGATATACAAAGATCAACATCAGTGAATGGAACCTTACCCTTTTCTGCTGTTGTTGCAAACGCAGCTCATGGGCCTGTATCCTCTAATGACATTCTTAAAAGACCATCTCGCAAAGAAGAAAGCCAAATAGTTATGGACAAAGTCAAACCTAGTGTGTTGAAGCCCTTGCAGCATAATGTTGTGGTTTCTGGGTCCGAGAGAATTACCGCACCCGATAGAGATCCTACTAGCAATCGTTTATCCAGTTCAGTAGACTCTGCCTACGGAGGCAGAGACATTGACCAGCCTTCAGCCTACAGTGGCAGAGACATTGACAAGCCTTCATCTACTGTTAGCTCGTTTGATGCTGCAAATGAAGCTGTAGAAGATGTCCCTACTGTAAGCAACTTGTTGGATGGTGTTGCATGCATGCGGATAACTATGAATTGTAGGGATGAACGTCCTGATATTACAATGGCGATTGGTAGTCAAAGTGATCAAGGTTCTATTAGACAACCTGGTTCTGAAGTATCAAAGTTGCCA

aPS08: NOT4A fragment 2
GGTTCTATTAGACAACCTGGTTCTGAAGTATCAAAGTTGCCAGATTTAGAGCAATGTAGGATAGATAGTTCTATAAACACTGATAAGAAAGCTATCTCGTTAGAGGATAGAATCCCCCGCACTAGGCCAGGGTGGGATTGGATATCAGATTTGCAATCGCAAATGCAAGGAAGCTCTAAATTGCAAGTGGAGGATATATCAACATTGGATAGCCAACGGCCTCACCCTGAAGAGGATATTATCCACTCGCGGTTGCTGTCTAATTTGTCAAGTTCCAGTTTGGATACAAATCATATGGCTTCTCGTTCTTCCCTACCTTGTGAAGTTAGGGGCAGTGATAGATTGCATCTTCCAAATGGATTTGGTGAGAAATCCATGTCCAGTGTGGAGCACTCTCTGTTCGCAAATGAAGGCAGGAACAAAGTCAACAATGCAGAGGATGCTATACTTTCAAACATTTTGTCACTCGATTTTGATCCATGGGATGAATCCTTGACTTCTCCCCACAATTTGGCAGAGTTACTAGGTGAAGTTGATCAGCGATCTAGTACTCTTAAACCTTCAAACTTCCTAAAGCAACATAACAACCAGTCTAGATTTTCTTTTGCACGGTATGAAGAATCTAGTAATCAAGCATATGACAGTGAGAACTATAGCATTTATGGGCAGTTGTCAAGAGATAAACCTATTCAGGAGTCTGCCATGAGCCGAGATATCTATCGAAATAACCTTGGGAGTGTAAATGGATTTGCTTCAAACTTCGCTGGTGGATTGGATAACTTTGCCGCTAGTCCTTTATTTTCTTCGCACAAGAATCCTGTTTCACGACCTCAAGTTTCTGCGCCTCCAGGATTTTCTGCTCCCAACAGGCTACCTCCTCCTGGCTTCTCGTCACATGAAAGAGTGGGCCTATCATCAGATACTACACTAGGAAATCGATTTCTTGACTCTACTTCATTGAGGAATGCATATCAAGTACCACCTCCAGTTGGTAATTCAAATGGTGCAAGTGATATCGACTTTGTGGAcCCTGCAATTCTAGCTGTTGGAAGAGGGATGGTAAATGCTGACTTGGACATGAGATCAGGATTCTCATCACAACTGAATTCTTTTGAAAACGAAACAGGACTCCATATGTTGAGACAGCAGTCTCTGTCTTCTGCACAACAAGTTAATGGGTTTCATCATGATCTCAGAAACTTATCTCCTTCACTTAACGACCCTTACGGATTTAGCTCAAGGCTTATGGATCAAACACAGGGAAGTAGCTTGTCTCCTTTCTCACAGCTCCCAAGACAACAACCATCTGCAAATTCAATCTTGTCCAATGGTCATCACTGGGATAAGTGGAATGAAGGGCAAAGTGTGAACAATATAGGCATGGCCGAGCTTCTTAGGAATGAACGGCTGGGTTTTAATGGGAGCTTATACAACAACGGATATGAAGAACCAAAATTCCGGATTCCAAGTCCCGGTGATGTGTATAACAGGACATATGGGATTGCTAGCatctttctagaagatctcctacaatattctcagctgccatgg

aPS09: NOT4B fragment 1
ggccgccagatcttccggatggctcgagtttttcagcaagatGGATCCCATGAGTGATTACGGTGAAAAGACTTGCCCTTTGTGTGCTGAGGAGATGGATTTGACTGACCAGCAATTGAAGCCTTGCAAATGTGGCTATCAGATTTGTGTTTGGTGCTGGCACCATATAATGGACATGGCAGAGAAAGATCAATCAGAAGGGCGCTGTCCAGCTTGCCGCACTCCATATGACAAAGAAAAGATTGTTGGGATGACTGTTGATCAGGAGAGACTGGCCTCTGAAGGCAACATGGATCGCAAAAAAATACAAAAGTCGAAACCGAAATCTTCTGATGGGAGAAAGCCACTAACAAGTGTCCGAGTGGTTCAAAGAAATCTTGTTTACATTGTTGGATTGCCCCTTAATCTAGCAGATGAAGATCTTCTCCAGCGTAAAGAATATTTTGGTCAGTATGGAAAGGTTCTAAAGGTTTCGATGTCCCGAACAGCAACAGGTCTCATCCAACAGTTTCCTAACAACACATGCAGTGTATACATCACATATGGCAAAGAGGAAGAGGCCATTCGATGTATTCAGTCTGTTCATGGGTTTATCTTGGATGGTAAAGCACTGAAGGCATGTTTTGGGACAACCAAGTATTGCCATGCATGGTTGAGAAACGTGGCATGCAACAATCAGGATTGCCTCTATTTGCATGAGGTTGGCTCTCAAGAGGATAGTTTTACAAAAGATGAGATCATATCAGCCCATACAAGAGTTCAGCAAATCACTGGAGCAACAAATACTATGCAATACCGTTCAGGGAGCATGCTACCTCCACCATTGGATGCTTATACCAGTGACAGTTCTACTGGAAATCCAATTGCAAAAGTTCCTTCTAGTACTTCAGTTAGTGCTCCTAAGAGTTCCCCACCTAGTGGGAGCTCGGGTAAATCAACTGCTCTTCCTGCTGCAGCATCATGGGGGGCACGTTTAACAAATCAACACTCTTTAGCAACTTCAGCTTTGTCAAATGGATCTTTGGATAATCAAAGATCAACATCAGAGAATGGAACTTTGGCTACGTCTACAGTTGTTACAAAGGCAGCTAATGGGCCTGTATCCTCTAGTAACAGTCTTCAGAAAGCACCTCTCAAGGAAGAAATTCAATCATTGGCTGAAAAAAGCAAACCTGGTGTGTTGAAGCCTTTGCAGCAGAAGATTGTGTTGGAcCCCGAGTCCAAGAGAACTACATCACCTAATAGAGACCCTAGTAGCAATCAGATATCCTGTTTAGTAGAGTCTTCCTACAATAGCAGAGTCATTGACAAGCCTTCTGCTGTTGAGAATTCTCTTGAACACACAAGTGAAATTGCTGAAGATGTCTTCGATGTTGGTAAATTGTCTGCTGATGTTGCATGGATGGGGATAACTACAAATTCTAGGGATGAAACCCCTGGTGTTCCAGTGGTTATCGGTACTCATTGTGATCTTGGTTCTATTACACAATCTGATAACGATGTACAAAATCTCGAGCAATGTAGAAAACAGTCTCCTACAAACACTT

aPS10: NOT4B fragment 2
GAGCAATGTAGAAAACAGTCTCCTACAAACACTTATGCAGAAGCTGACATATCACTGAATGGAATTCATGGTTCAAGGCCTGAGTGGGATTGGAGATCAGGTTTGCAATCCCAGATAGATGTTAAGGAACCGTTGGAAGTCAATGATTTCTCATCATTCAATAACAACAGACGTGGTATTGCAGAGGCTGTTAGCCACTCGACTTCTAAGTTTAGTTCATCAATCTCAATTCTGGATTCAAATCATCTAGCTTCTCGTTCGTTCCAGAACCGGGAAACTTCTTGTGGGATGGATTCAAAAACTGGcTCCTCCTTTGAAATAGGTAGTGATAGATTGCATCTTCCAAATGGATTTTCTGAGAAAGCTATGTCCAATATGGAGCATTCATTATTTGCTAATGAAGGCAGAAGCAACATTCAGAATACAGAGGATGATATCATTTCAAACATTTTAGACTTTGATCCCTGGGATGAATCGTTGACTTCGCAACACAATTTTGCAAAATTACTTGGTCAGAGTGATCATAGGGCCAGTACTCTGGAATCTTCTAACCTCCTAAAGCAACATAATGACCAGTCTAGGTTCTCTTTTGCTCGGCATGAAGAATCAAATAGTCAAGCGTATGACAATAGAAGTTACAGCATATATGGGCAGTTGTCAAGAGATCAGCCTCTTCAAGAGTTTGGAGCGAACCGTGATATGTATCAGGATAAGCTTGGCAGTCAAAATGGTTTTGCCTCAAACTATTCCGGTGGATATGAACAATTTGCTACTAGTCCTGGATTATCTTCTTACAAGAGTCCTGTGGCGAGGACTCAAGTTTCTGCTCCTCCCGGATTTTCTGCTCCCAACAGGTTACCTCCTCCCGGTTTCTCTTCACATCAAAGAGGCGACCTGTCTTCTGATATTGCATCAGGAACTCGTTTACTTGACTCAGCCAATTTGTTGAGGAACGCATATCATGTACCACCTCCAAGTGGAAATTTGAATGCTGCAGGAGATATTGAGTTTATTGATCCTGCAATTTTAGCTGTTGGAAGGGGAAGACTTCATAATGGGATGGAAACAGCAGACTTTGATTTGAGATCAGGGTTCTCTTCTCAACTGAATTCATTTGATAATGATGCAAGACTCCAATTGTTGGCGCAGAGGTCTCTGGCTGCACAACAAGTCAATGGATTTCACGATCCCAGGAACGTAAACAACTTCTCTTCTTCGTTCTCTGACCCATATGGGATTAGCTCGAGGCCAACGGATCAAACACAAGGAACTGGCTTGTCTCCTTTCACACAGCTGCCTAGACAAGCTTCAGCAAATCCATTGTTGTCAAATGGACACTGGGATAATAAGTGGAATGAACCACAAAGTGGTAACAATCTTGGGATTACCCAGCTTCTAAGGAATGAACGGATGGGTTTTAATGACAACGTTTACAGCGGTTTTGAAGAGCCTAAATTCCGGAGGCCCGGTCCTGGAGATCCGTATAACAGAACATACGGGATTGCTAGCatctttctagaagatctcctacaatattctcagctgccatgg

Supplementary File 2D. List of Arabidopsis thaliana plant lines used in this study.
Plant lines

Transgene or mutant
Genetic background
Line number (if applicable)
Generated via
Vector for floral dip
Reference/
internal seed stock identifier
p35S:HA-YFP-NOT9B
Col-0
21c
Floral dip
pDS361
this study/
#PS1704
p35S:HA-YFP-NOT9B
Col-0
6d
Floral dip
pDS361
this study/
#PS1405
p35S:HA-YFP-NOT9B
Col-0
24c
Floral dip
pDS361
this study/
#PS1007
p35S:YFP-NOT9A
Col-0
12d
Floral dip
pPS31
this study/
#PS287
p35S:YFP-NOT9A
Col-0
5a
Floral dip
pPS31
this study/
#PS314
p35S:YFP-NOT9A
Col-0
11c
Floral dip
pPS31
this study/
#PS290
p35S:YFP-NOT9C
Col-0
6a
Floral dip
pPS30
this study/
#PS326
p35S:YFP-NOT9C
Col-0
16d
Floral dip
pPS30
this study/
#PS345
p35S:YFP-NOT9C
Col-0
9e
Floral dip
pPS30
this study/
#PS324
p35S:YFP-NOT9C
Col-0
14a
Floral dip
pPS30
this study/
#PS342
p35S:FLAG-myc-mCherry-NLS-NOT1 M
Col-0
5e
Floral dip
pPS191
this study/
#PS90-5-5
p35S:FLAG-myc-mCherry-NLS-NOT1 M
p35S:HA-YFP-NOT9B 21c
4a
Floral dip
pPS191
this study/
#PS98-4-1
p35S:FLAG-myc-mCherry-NLS-NOT1M
p35S:HA-YFP-NOT9B
pPHYA:PHYA-CFP
#PS524
4d
Floral dip
pPS191
this study/
#PS89-4-4
phyA-211
Col-0


NASC 6223/
#PS1707
(Reed et al., 1994)
p35S:HA-YFP-NOT9B
phyA-211

Crossing of #PS1704 and #PS1707


this study/
#PS856
pPHYA:PHYA-CFP
phyA-211

Floral dip
#1361
(Genoud et al., 2008)
this study/
#8749
pPHYA:PHYA-NLS-YFP
phyA-211

Floral dip
#2095
#7129
(Menon et al., 2019)
p35S:HA-YFP-NOT9B
pPHYA:PHYA-NLS-YFP

Crossing of #PS1704 and #7129

this study/
#PS1831
p35S:HA-YFP-NOT9B
pPHYA:PHYA-CFP

Crossing of #PS1704 and #8749

this study/
#PS524
pNOT9:LUC-NOT9B
Col-0
12b
Floral dip
pDS398
this study/
#PS643
pNOT9:LUC-NOT9B
not9b-2

Crossing of not9-2 and #PS643

this study/
#PS1738
not9b-2
Col-0


SALKseq_39334/
NASC N925357
(Alonso et al., 2003)/
#PS1882
not9b-1
Col-0


SAIL_584_D02/
NASC N824896
(Sessions et al., 2002)/
#PS1441
ago1-27
Col-0


(Morel et al., 2002)/#PS1018
p35S:DCP1-CFP
Col-0
4a
Floral dip
pPS74
this study/
#PS2051
p35S:YFP-HA
Col-0

Floral dip
#2969/
pPPO30v1HA
(Menon et al., 2019)
this study/
#PS2052
phyB-9
Col-0


NASC N6217/
#PS1706
(Reed et al., 1993)
p35S:HA-YFP-NOT9B
phyB-9

Crossing of #PS1704 and #PS1706

this study/
#PS983
p35S:HA-YFP-NOT9B (H58A F60A A64Y V71Y)
Col-0
7c
Floral dip
pMBag06
this study/
#PS1444
p35S:HA-YFP-NOT9B (R244E A248L R205D H208D)
Col-0
3b
Floral dip
pPS169
this study/
#PS1227
p35S:HA-YFP-NOT9B (R244E A248L R205D H208D)
Col-0
8d
Floral dip
pPS169
this study/
#PS1306
p35S:NLS-YFP-NOT9B
Col-0

Floral dip
pPS166
this study/
#PS1350
pPHYA:PHYA-LUC
phyA-211

Floral dip
#2769
this study/
#9554
p35S:HA-YFP-NOT9B
fhy1-3 fhl-1

Crossing of #PS1704 and #2667/
fhy1-3 fhl-1
(Rösler et al., 2007) 

this study/
#PS1773
fhy1-3 fhl-1
Col-0


#2667/
fhy1-3 fhl-1
(Rösler et al., 2007)
Col-0
n/a


NASC N1092/
#4896
p35S:DCP1-CFP
p35S:HA-YFP-NOT9B
3c
Floral dip
pPS74
this study/
#PS2050
pNOT9B:GUS
Col-0
4a
Floral dip
pDS396
this study/
#PS598

Supplementary File 2E. Oligonucleotides used for genotyping of mutant lines.
Line
ID
Genotyping protocol
not9-1
SAIL_584_D02/
NASC N824896
PCR with oPS83 and oPS84 amplifies WT allele, PCR with oPS83 and SAIL-LB3 amplifies not9-1 mutant allele.
not9-2
SALKseq_39334/
NASC N925357
PCR with oPS278 and oPS279 amplifies WT allele, PCR with oPS278 and SALK-1.3 amplifies not9-2 mutant allele.
phyA-211
NASC N6223
(Reed et al., 1994)
PCR with ah861 and DS543 amplifies WT allele, but not phyA-211.
phyB-9
NASC N6217
(Reed et al., 1993)
PCR with DS941 and DS942; BseLI cuts the phyB-9 amplicon.

Name
Sequence (5’→3’)
ah861
ACACGATGATTCCTGCATCTG
DS543
GCATATCGCACAAGAGTGTCT
DS941
GGAGCAATGTAGCTAGTGGAAGAAGCTCGACCAGGCTTTG
DS942
CACTAAGTCCATGATACTGGGAC
oPS83
TGGCAGCGAGTTATCAAAGAC
oPS84
CAAGGTTCAGGCACAAGCTAC
oPS278
CCGAACTCAGAGAAAATGCAC
oPS279
ACGGTCTTGATTTGCTTGATG
SAIL-LB3
TAGCATCTGAATTTCATAACCAATCTCGATACAC
SALK-1.3
ATTTTGCCGATTTCGGAAC

References
Alonso JM, Stepanova AN, Leisse TJ, Kim CJ, Chen H, Shinn P, Stevenson DK, Zimmerman J, Barajas P, Cheuk R, Gadrinab C, Heller C, Jeske A, Koesema E, Meyers CC, Parker H, Prednis L, Ansari Y, Choy N, Deen H, Geralt M, Hazari N, Hom E, Karnes M, Mulholland C, Ndubaku R, Schmidt I, Guzman P, Aguilar-Henonin L, Schmid M, Weigel D, Carter DE, Marchand T, Risseeuw E, Brogden D, Zeko A, Crosby WL, Berry CC, Ecker JR. 2003. Genome-wide insertional mutagenesis of Arabidopsis thaliana. Science (New York, NY) 301:653–657. doi:10.1126/science.1086391
Chapman EJ, Prokhnevsky AI, Gopinath K, Dolja VV, Carrington JC. 2004. Viral RNA silencing suppressors inhibit the microRNA pathway at an intermediate step. Genes Dev 18:1179–1186. doi:10.1101/gad.1201204
Enderle B, Sheerin DJ, Paik I, Kathare PK, Schwenk P, Klose C, Ulbrich MH, Huq E, Hiltbrunner A. 2017. PCH1 and PCHL promote photomorphogenesis in plants by controlling phytochrome B dark reversion. Nat Commun 8:2221. doi:10.1038/s41467-017-02311-8
Genoud T, Schweizer F, Tscheuschler A, Debrieux D, Casal JJ, Schäfer E, Hiltbrunner A, Fankhauser C. 2008. FHY1 mediates nuclear import of the light-activated phytochrome A photoreceptor. PLoS Genet 4:e1000143. doi:10.1371/journal.pgen.1000143
Gibson DG, Young L, Chuang R-Y, Venter JC, Hutchison CA, Smith HO. 2009. Enzymatic assembly of DNA molecules up to several hundred kilobases. Nat Methods 6:343–345. doi:10.1038/nmeth.1318
Hecker A, Wallmeroth N, Peter S, Blatt MR, Harter K, Grefen C. 2015. Binary 2in1 vectors improve in planta (co)localization and dynamic protein interaction studies. Plant Physiol 168:776–787. doi:10.1104/pp.15.00533
Hiltbrunner A, Tscheuschler A, Viczián A, Kunkel T, Kircher S, Schäfer E. 2006. FHY1 and FHL act together to mediate nuclear accumulation of the phytochrome A photoreceptor. Plant Cell Physiol 47:1023–1034. doi:10.1093/pcp/pcj087
Hiltbrunner A, Viczián A, Bury E, Tscheuschler A, Kircher S, Tóth R, Honsberger A, Nagy F, Fankhauser C, Schäfer E. 2005. Nuclear accumulation of the phytochrome A photoreceptor requires FHY1. Curr Biol 15:2125–2130. doi:10.1016/j.cub.2005.10.042
Lampropoulos A, Sutikovic Z, Wenzl C, Maegele I, Lohmann JU, Forner J. 2013. GreenGate - a novel, versatile, and efficient cloning system for plant transgenesis. PLoS One 8:e83043. doi:10.1371/journal.pone.0083043
Menon C, Klose C, Hiltbrunner A. 2019. Arabidopsis FAR-RED ELONGATED HYPOCOTYL 1 and FHY1-LIKE are not required for phytochrome A signal transduction in the nucleus. Plant Comm 1:100007. doi:10.1016/j.xplc.2019.100007
Morel J-B, Godon C, Mourrain P, Béclin C, Boutet S, Feuerbach F, Proux F, Vaucheret H. 2002. Fertile hypomorphic ARGONAUTE (ago1) mutants impaired in post-transcriptional gene silencing and virus resistance. Plant Cell 14:629–639. doi:10.1105/tpc.010358
Rausenberger J, Tscheuschler A, Nordmeier W, Wüst F, Timmer J, Schäfer E, Fleck C, Hiltbrunner A. 2011. Photoconversion and nuclear trafficking cycles determine phytochrome A’s response profile to far-red light. Cell 146:813–825. doi:10.1016/j.cell.2011.07.023
Reed JW, Nagatani A, Elich TD, Fagan M, Chory J. 1994. Phytochrome A and phytochrome B have overlapping but distinct functions in Arabidopsis development. Plant Physiol 104:1139–1149. doi:10.1104/pp.104.4.1139
Reed JW, Nagpal P, Poole DS, Furuya M, Chory J. 1993. Mutations in the gene for the red/far-red light receptor phytochrome B alter cell elongation and physiological responses throughout Arabidopsis development. Plant Cell 5:147–157. doi:10.1105/tpc.5.2.147
Rösler J, Klein I, Zeidler M. 2007. Arabidopsis fhl/fhy1 double mutant reveals a distinct cytoplasmic action of phytochrome A. Proc Natl Acad Sci U S A 104:10737–10742. doi:10.1073/pnas.0703855104
Sessions A, Burke E, Presting G, Aux G, McElver J, Patton D, Dietrich B, Ho P, Bacwaden J, Ko C, Clarke JD, Cotton D, Bullis D, Snell J, Miguel T, Hutchison D, Kimmerly B, Mitzel T, Katagiri F, Glazebrook J, Law M, Goff SA. 2002. A high-throughput Arabidopsis reverse genetics system. Plant Cell 14:2985–2994. doi:10.1105/tpc.004630
Sheerin DJ, Menon C, zur Oven-Krockhaus S, Enderle B, Zhu L, Johnen P, Schleifenbaum F, Stierhof Y-D, Huq E, Hiltbrunner A. 2015. Light-activated phytochrome A and B interact with members of the SPA family to promote photomorphogenesis in Arabidopsis by reorganizing the COP1/SPA complex. Plant Cell 27:189–201. doi:10.1105/tpc.114.134775
Trupkin SA, Debrieux D, Hiltbrunner A, Fankhauser C, Casal JJ. 2007. The serine-rich N-terminal region of Arabidopsis phytochrome A is required for protein stability. Plant Mol Biol 63:669–678. doi:10.1007/s11103-006-9115-x
