# Supplementary material for: Uncovering a novel function of the CCR4-NOT complex in phytochrome A-mediated light signalling in plants
Source: eLife. 2021 Mar 30;10:e63697. doi: 10.7554/eLife.63697 (PMC8009681; doi:10.7554/eLife.63697)
Supplement: Supplementary file 3. [file elife-63697-supp3.odt]

Supplementary File 3. Oligonucleotides for qPCR and antibodies used in this study.
Supplementary File 3A. Oligonucleotides and probes used for qPCR.
Name
Sequence (5’→3’)
HY5_fw
ATTTGGAGATCAAAGAAGGAATTGA
HY5_rev
CGACAGCTTCTCCTCCAAACTC
HY5_probe
FAM-AGCGATGAGGAGATACGGCGAGTGC-TAMRA
CHS_fw
CGTGTTGAGCGAGTATGGAAAC
CHS_rev
TGACTTCCTCCTCATCTCGTCTAGT
CHS_probe
FAM-TCGAGCGCGTGCGTTCTCTTCA-TAMRA
NOT9B_pair 1_fw (oPS91)
ATTCTTTGCTCTGGGTCGGG
NOT9B_pair 1_rev (oPS92)
TCGCATGCTCTGGGGTTATC
NOT9B_pair 2_fw (oPS278)
CCGAACTCAGAGAAAATGCAC
NOT9B_pair 2_rev (oPS279)
ACGGTCTTGATTTGCTTGATG
ACT1_fw (BE76)
CATCAGGAAGGACTTGTACGG
ACT1_rev (BE77)
CATCGACTTGACTCGTCATAC
ELIP1_rev (oPS517)
GGAGATGGTGACTTCGGCAA
ELIP1_fw (oPS518)
GAGATGCATGGCTGAGGGAG
ELIP2_rev (oPS515)
TCCTTGATAGGATCGCCCTGA
ELIP2_fw (oPS516)
GCAACGGCGTCGTTTAACAT
EPR1_rev (oPS513)
CTCACTTCGATCCTCAGCGG
EPR1_fw (oPS514)
TCTGTTTTGTTCGCTTTCAGGC
MYBD_fw
TCAAACTCCTGATCCCAACC
MYBD_rev.1
CTCTGTCCATGGAGTTCCTC
MYBD_rev.2
GAAGAAAGGTTATTTTATTAACCTCG

Supplementary File 3B. List of antibodies used in this study.
Name
Dilution in
PBS-T
Supplier
Host species &
clonality
Cat. no.
αACT
1:5,000
Sigma-Aldrich, St. Louis, Missouri 
mouse, monoclonal
A0480
αAGO1
1:2,000
Agrisera, Vännäs, Sweden
rabbit, polyclonal
AS09 527
αGFP
1:1,000
Sigma-Aldrich, St. Louis, Missouri 
mouse, monoclonal
11814460001
αHA
1:1,000

BioLegend, San Diego, California
mouse, monoclonal
901533
αLUC
1:2,000
Sigma-Aldrich, St. Louis, Missouri 
mouse, monoclonal
L2164
αmCherry
1:2,000
ChromoTek, Planegg, Germany
mouse, monoclonal
6g6-100
αmouse IgG-AP
1:7,500
VectorLaboratories, Burlingame, California
horse, polyclonal
AP-2000-1
αmyc
1:5,000

Abcam, Cambridge, UK 
mouse, monoclonal
ab32 
αPHYA
1:1,500
Agrisera, Vännäs, Sweden
rabbit, polyclonal
AS07 220
αrabbit IgG-AP
1:7,500
VectorLaboratories, Burlingame, California
goat, polyclonal
AP-1000-1
